# Supplementary material for: Spectroscopic MRI-Based Biomarkers Predict Survival for Newly Diagnosed Glioblastoma in a Clinical Trial
Source: Cancers (Basel). 2023 Jul 7;15(13):3524. doi: 10.3390/cancers15133524 (PMC10340675; doi:10.3390/cancers15133524)
Supplement: Supplementary file 1 [file cancers-15-03524-s001.zip]

Archive with 1 entries (1 files):
- cancers-2445957-supplementary.pdf
